# Supplementary material for: Needs assessment for the creation of a community of practice in a community health navigator cohort
Source: BMC Health Serv Res. 2021 Jul 5;21:657. doi: 10.1186/s12913-021-06507-z (PMC8256652; doi:10.1186/s12913-021-06507-z)
Supplement: Supplementary file 3 — Additional file 3. Inductive and deductive qualitative and narrative data synthesis from the group interview. This table provides a summary and examples of the thematic analysis conducted to. [file 12913_2021_6507_MOESM3_ESM.xlsx]

## Sheet: Sheet3
Additional File 3. Matrix of inductive and deductive qualitative analysis from the group interview
	Themes
Topics		Communication		Knowledge Translation		Web-Platform
Sub-Nodes		Current Methods	Future Methods	Current Methods	Future Methods	Future Methods
	Preferences and Opportunities	Informal Methods: WhatsApp group chats (large and small), private (text) conversations; Formal methods: Emails for formal/important things, member meetings; Important to have lots of chances to debrief; Networking (monthly/optional) networking with other professionals/programs; Brightsquid – encrypted site and can use with patients and other CHNs with an account; Lots of initial team building whe…	Networking events (quarterly?) with other PCNs in the program; MPCN looking to have an Intranet to communicate within the PCN’s CHNs (next 2 years); Brightsquid use across all of the CHNs. "Monthly networking sessions to meet with other roles..maybe quarterly at the beginning…important to network so that you feel at ease asking [other members questions]."	Formal: Member meetings (about once a week for processes/training); trainings (with binders of resources); CoP meetings with other professionals that do case studies/group; Informal: Mosaic YouTube, no twitter for Mosaic, but one for ENCOMPASS; Trainings very useful at the beginning, and continuing – keep up to date/engaged discussions/present programs and are good ways to share; Get links to new…	Own CoP meetings/”mini-conference” with PCNs out-of-city to share resources/information; CHN and external presenters at seminars/workshops; Community resources (always changing) – experts from those resources present resources and how to access them; Prefer presenting cases in person as opposed to online Better to build community face-to-face; Resource on building connections skills with people -…	Like website open to public with only communication portion requiring sign in; Secure forum to ask questions – also see if anyone else had similar questions; Like web-platform pages “training, resources, log-in for a forum”, and information with detailed overview of diseases, medications, and potential medication interactions/issues with non-compliance; Consistent information provided on website …
	Challenges and Concerns	Emails: Get confusing and mixed up on threads; hard to follow; deciding what is important enough to use email; Isolated in a lot of the work they do. "…With email, things tend to get scrambled and its hard to figure out the order…email isn't my favourite…"	Hard to mandate “team building” – very lucky with CHN manager that uniquely provided that (may be hard to replicate); Uninterested in LinkedIn group as find usability difficult and don’t understand the platform; With more partner work, may have more communication issues. "Frequent in-person meetings won't be easy with expansion and can't have group WhatsApps with lots of people, so may have to us…	Not all members go to the Mosaic PBH and CoP (usually only one “rep”) and not frequently; Find out about CoP meetings and resources only from manager but often only occasionally and as things “pop-up”. "It is sporadic with attending community CoP meetings with pther allied health professionals - usually only one CHN occaisionally attends as a representative."	Useful resources depend on who is creating them/for which areas/cities/regions – may not be relevant for certain PCNs; Hard to have in-person meetings with lots of people and especially with people from different regions; One person would have to be responsible for managing/maintaining bulletins/current resources – who? "The usefulness of a a group calendar or community resources depends on who i…	Fear of communicating confidential/patient-identifying information; Website should be kept up to date and maintained at least weekly – who?; Catchment area of resources on web-platform needs to be considered; No wish for a careers page or things that are unnecessary for the CHNs themselves; Don’t want clutter and confusion on a website ; Extra steps to log-in to something create a barrier to acce…
